# Supplementary material for: Efficacy of Quantitative Pupillary Light Reflex for Predicting Neurological Outcomes in Patients Treated with Targeted Temperature Management after Cardiac Arrest: A Systematic Review and Meta-Analysis
Source: Medicina (Kaunas). 2022 Jun 15;58(6):804. doi: 10.3390/medicina58060804 (PMC9230846; doi:10.3390/medicina58060804)
Supplement: Supplementary file 1 [file medicina-58-00804-s001.zip]

Archive with 1 entries (1 files):
- medicina-1757228-supplementary.pdf
